# Supplementary material for: Automatic Assessment of Keel Bone Damage in Laying Hens at the Slaughter Line
Source: Animals (Basel). 2021 Jan 12;11(1):163. doi: 10.3390/ani11010163 (PMC7827378; doi:10.3390/ani11010163)
Supplement: Supplementary file 1 [file animals-11-00163-s001.zip]

Archive with 3 entries (2 files):
- animals-1040424-supplementary/
- animals-1040424-supplementary/TableS1.xlsx
- animals-1040424-supplementary/TableS2.xlsx
