# Supplementary material for: Automatic Assessment of Keel Bone Damage in Laying Hens at the Slaughter Line
Source: Animals (Basel). 2021 Jan 12;11(1):163. doi: 10.3390/ani11010163 (PMC7827378; doi:10.3390/ani11010163)
Supplement: Supplementary file 1 [file animals-11-00163-s001.zip › animals-1040424-supplementary/TableS1.xlsx]

## Sheet: 2017_A
Assessor 1	Assessor 2	Matching		PABAK assessor 1 and 2 (pair no. 1)
1	1	TRUE		Factor	N scale levels	Matching	Nonconformity	Total	%	PABAK
1	1	TRUE		Keel bone 2 point scale	2	98	12	110	0.89	0.78
0	0	TRUE
0	0	TRUE
0	0	TRUE		PABAK
1	1	TRUE		((k*p)-1)/(k-1)	k= number of categories
1	1	TRUE			p= the proportion of matching between observers
0	0	TRUE
1	1	TRUE
1	1	TRUE
0	0	TRUE
1	1	TRUE
1	1	TRUE
1	1	TRUE
1	1	TRUE
1	1	TRUE
1	1	TRUE
1	1	TRUE
0	0	TRUE
0	0	TRUE
1	1	TRUE
0	1	FALSE
0	0	TRUE
1	0	FALSE
1	1	TRUE
1	1	TRUE
1	1	TRUE
1	1	TRUE
1	1	TRUE
1	1	TRUE
0	1	FALSE
1	1	TRUE
0	0	TRUE
0	1	FALSE
0	0	TRUE
1	1	TRUE
0	0	TRUE
1	1	TRUE
1	1	TRUE
1	1	TRUE
0	0	TRUE
0	1	FALSE
1	1	TRUE
1	1	TRUE
1	1	TRUE
0	0	TRUE
1	1	TRUE
0	0	TRUE
1	1	TRUE
1	0	FALSE
0	1	FALSE
0	0	TRUE
1	1	TRUE
1	1	TRUE
0	0	TRUE
1	1	TRUE
1	1	TRUE
0	0	TRUE
0	0	TRUE
1	1	TRUE
1	1	TRUE
1	1	TRUE
1	1	TRUE
1	1	TRUE
1	1	TRUE
0	0	TRUE
1	1	TRUE
1	1	TRUE
0	0	TRUE
0	0	TRUE
1	1	TRUE
0	1	FALSE
1	1	TRUE
0	0	TRUE
1	1	TRUE
1	1	TRUE
0	0	TRUE
1	1	TRUE
1	0	FALSE
0	0	TRUE
1	1	TRUE
1	1	TRUE
1	1	TRUE
0	0	TRUE
0	0	TRUE
1	1	TRUE
1	1	TRUE
0	0	TRUE
0	0	TRUE
0	1	FALSE
0	0	TRUE
1	1	TRUE
1	1	TRUE
0	0	TRUE
0	0	TRUE
1	1	TRUE
0	0	TRUE
1	1	TRUE
1	1	TRUE
1	0	FALSE
0	0	TRUE
1	1	TRUE
1	1	TRUE
0	0	TRUE
0	0	TRUE
0	0	TRUE
0	0	TRUE
1	0	FALSE
0	0	TRUE
1	1	TRUE
		98

## Sheet: 2017_B
Assessor 1	Assessor 3	Matching		PABAK assessor 1 and 3 (pair no. 2)
1	1	TRUE		Factor	N scale levels	Matching	Nonconformity	Total	%	PABAK
1	1	TRUE		Keel bone 2 point	2	98	12	110	0.89	0.78
0	0	TRUE
0	0	TRUE		PABAK
0	0	TRUE		((k*p)-1)/(k-1)	k= number of categories
1	1	TRUE			p= the proportion of matching between observers
1	1	TRUE
0	0	TRUE
1	1	TRUE
1	1	TRUE
0	0	TRUE
1	1	TRUE
1	1	TRUE
1	1	TRUE
1	1	TRUE
1	1	TRUE
1	1	TRUE
1	1	TRUE
0	0	TRUE
0	0	TRUE
1	1	TRUE
0	0	TRUE
0	0	TRUE
1	1	TRUE
1	1	TRUE
1	1	TRUE
1	1	TRUE
1	1	TRUE
1	1	TRUE
1	1	TRUE
0	1	FALSE
1	1	TRUE
0	0	TRUE
0	1	FALSE
0	1	FALSE
1	1	TRUE
0	0	TRUE
1	1	TRUE
1	1	TRUE
1	1	TRUE
0	0	TRUE
0	0	TRUE
1	1	TRUE
1	1	TRUE
1	1	TRUE
0	0	TRUE
1	1	TRUE
0	0	TRUE
1	1	TRUE
1	0	FALSE
0	0	TRUE
0	0	TRUE
1	0	FALSE
1	0	FALSE
0	1	FALSE
1	1	TRUE
1	1	TRUE
0	0	TRUE
0	1	FALSE
1	1	TRUE
1	1	TRUE
1	1	TRUE
1	1	TRUE
1	1	TRUE
1	1	TRUE
0	0	TRUE
1	1	TRUE
1	1	TRUE
0	0	TRUE
0	0	TRUE
1	1	TRUE
0	1	FALSE
1	1	TRUE
0	0	TRUE
1	1	TRUE
1	1	TRUE
0	0	TRUE
1	1	TRUE
1	1	TRUE
0	0	TRUE
1	1	TRUE
1	1	TRUE
1	1	TRUE
0	0	TRUE
0	0	TRUE
1	1	TRUE
1	1	TRUE
0	0	TRUE
0	0	TRUE
0	1	FALSE
0	0	TRUE
1	1	TRUE
1	1	TRUE
0	0	TRUE
0	0	TRUE
1	1	TRUE
0	0	TRUE
1	1	TRUE
1	1	TRUE
1	0	FALSE
0	0	TRUE
1	1	TRUE
1	1	TRUE
0	0	TRUE
0	0	TRUE
0	0	TRUE
0	0	TRUE
1	0	FALSE
0	0	TRUE
1	1	TRUE
		98

## Sheet: 2017_C
Assessor 1	Assessor 4	Matching		PABAK assessor 1 and 4 (pair no.3)
1	1	TRUE		Factor	N scale levels	Matching	Nonconformity	Total	%	PABAK
1	1	TRUE		Keel bone 2 point	2	95	5	100	0.95	0.9
0	0	TRUE
1	1	TRUE		PABAK
0	1	FALSE		((k*p)-1)/(k-1)	k= number of categories
1	1	TRUE			p= the proportion of matching between observers
0	0	TRUE
1	1	TRUE
1	1	TRUE
1	1	TRUE
1	1	TRUE
1	1	TRUE
0	0	TRUE
1	1	TRUE
1	1	TRUE
0	1	FALSE
1	1	TRUE
1	1	TRUE
0	0	TRUE
1	1	TRUE
1	1	TRUE
1	1	TRUE
1	1	TRUE
1	1	TRUE
0	0	TRUE
1	1	TRUE
1	1	TRUE
1	1	TRUE
0	0	TRUE
1	1	TRUE
1	1	TRUE
1	1	TRUE
0	1	FALSE
1	1	TRUE
1	1	TRUE
0	0	TRUE
1	1	TRUE
0	0	TRUE
1	1	TRUE
1	1	TRUE
0	0	TRUE
1	1	TRUE
1	1	TRUE
1	1	TRUE
0	0	TRUE
1	1	TRUE
0	0	TRUE
1	1	TRUE
1	1	TRUE
1	1	TRUE
1	1	TRUE
1	1	TRUE
0	0	TRUE
0	0	TRUE
1	1	TRUE
0	0	TRUE
1	1	TRUE
1	1	TRUE
0	0	TRUE
1	1	TRUE
1	1	TRUE
1	1	TRUE
1	1	TRUE
1	1	TRUE
0	0	TRUE
1	1	TRUE
1	1	TRUE
0	0	TRUE
1	1	TRUE
1	1	TRUE
1	1	TRUE
1	1	TRUE
1	1	TRUE
1	1	TRUE
1	1	TRUE
1	1	TRUE
1	1	TRUE
1	1	TRUE
0	0	TRUE
1	1	TRUE
1	1	TRUE
0	0	TRUE
0	0	TRUE
1	1	TRUE
1	1	TRUE
1	1	TRUE
1	0	FALSE
0	0	TRUE
1	1	TRUE
0	0	TRUE
0	0	TRUE
1	1	TRUE
0	1	FALSE
1	1	TRUE
0	0	TRUE
1	1	TRUE
0	0	TRUE
1	1	TRUE
0	0	TRUE
1	1	TRUE
		95

## Sheet: 2017_D
Assessor 1	Assessor 4	Matching		PABAK assessor 1 and 4 (pair no. 3)
1	1	TRUE		Factor	N scale levels	Matching	Nonconformity	Total	%	PABAK
0	0	TRUE		Keel bone 2 point	2	142	15	157	0.9	0.81
1	1	TRUE
1	1	TRUE		PABAK
0	0	TRUE		((k*p)-1)/(k-1)	k= number of categories
1	1	TRUE			p= the proportion of matching between observers
0	0	TRUE
0	0	TRUE
1	1	TRUE
1	1	TRUE
0	0	TRUE
0	1	FALSE
1	0	FALSE
1	1	TRUE
1	1	TRUE
1	1	TRUE
1	1	TRUE
0	0	TRUE
0	0	TRUE
1	1	TRUE
1	1	TRUE
1	1	TRUE
0	0	TRUE
0	0	TRUE
1	1	TRUE
1	1	TRUE
1	1	TRUE
1	1	TRUE
0	1	FALSE
0	0	TRUE
1	1	TRUE
0	0	TRUE
1	1	TRUE
0	0	TRUE
1	1	TRUE
0	0	TRUE
1	1	TRUE
0	0	TRUE
0	0	TRUE
0	0	TRUE
1	1	TRUE
1	1	TRUE
1	1	TRUE
1	1	TRUE
1	1	TRUE
1	1	TRUE
0	0	TRUE
0	0	TRUE
1	1	TRUE
0	0	TRUE
1	1	TRUE
1	1	TRUE
0	0	TRUE
1	1	TRUE
0	0	TRUE
1	1	TRUE
0	0	TRUE
1	1	TRUE
0	0	TRUE
1	1	TRUE
0	0	TRUE
1	1	TRUE
1	1	TRUE
0	0	TRUE
1	1	TRUE
0	0	TRUE
1	1	TRUE
1	1	TRUE
0	1	FALSE
0	0	TRUE
0	1	FALSE
1	1	TRUE
0	0	TRUE
1	1	TRUE
1	1	TRUE
1	1	TRUE
1	1	TRUE
0	1	FALSE
0	1	FALSE
1	1	TRUE
1	1	TRUE
1	1	TRUE
1	1	TRUE
1	1	TRUE
1	1	TRUE
1	1	TRUE
0	0	TRUE
1	1	TRUE
1	1	TRUE
0	0	TRUE
0	0	TRUE
1	1	TRUE
1	1	TRUE
1	1	TRUE
1	1	TRUE
1	1	TRUE
1	1	TRUE
1	1	TRUE
0	0	TRUE
1	1	TRUE
0	0	TRUE
0	0	TRUE
0	0	TRUE
0	0	TRUE
1	0	FALSE
0	1	FALSE
1	0	FALSE
0	0	TRUE
1	1	TRUE
0	0	TRUE
0	0	TRUE
1	1	TRUE
1	1	TRUE
0	0	TRUE
1	1	TRUE
0	0	TRUE
0	0	TRUE
1	1	TRUE
0	0	TRUE
1	1	TRUE
1	1	TRUE
1	1	TRUE
1	1	TRUE
1	1	TRUE
0	0	TRUE
1	1	TRUE
1	1	TRUE
0	0	TRUE
1	1	TRUE
0	0	TRUE
0	1	FALSE
0	0	TRUE
0	0	TRUE
0	0	TRUE
1	0	FALSE
1	1	TRUE
1	1	TRUE
1	1	TRUE
0	0	TRUE
1	1	TRUE
1	1	TRUE
1	1	TRUE
0	0	TRUE
1	1	TRUE
1	1	TRUE
0	0	TRUE
1	0	FALSE
1	1	TRUE
1	1	TRUE
0	0	TRUE
1	0	FALSE
0	1	FALSE
0	0	TRUE
0	0	TRUE
0	0	TRUE
1	1	TRUE
0	0	TRUE
		142

## Sheet: 2018_E
Assessor 1	Assessor 5	Matching		PABAK assessor 1 and 5 (pair no. 4)
0	0	TRUE		Factor	N scale levels	Matching	Nonconformity	Total	%	PABAK
0	0	TRUE		Keel bone 2 point	2	69	8	76	0.9	0.82
0	0	TRUE
0	0	TRUE		PABAK
0	0	TRUE		((k*p)-1)/(k-1)	k= number of categories
0	0	TRUE			p= the proportion of matching between observers
1	0	FALSE
0	1	FALSE
0	0	TRUE
0	0	TRUE
0	0	TRUE
0	0	TRUE
1	1	TRUE
1	1	TRUE
1	0	FALSE
1	1	TRUE
1	1	TRUE
0	0	TRUE
0	0	TRUE
0	0	TRUE
1	1	TRUE
0	0	TRUE
1	1	TRUE
1	1	TRUE
0	0	TRUE
1	1	TRUE
0	0	TRUE
0	0	TRUE
2	2	TRUE
0	0	TRUE
1	1	TRUE
0	0	TRUE
0	0	TRUE
2	2	TRUE
0	0	TRUE
0	0	TRUE
1	1	TRUE
0	0	TRUE
1	0	FALSE
1	1	TRUE
1	1	TRUE
1	1	TRUE
1	1	TRUE
0	1	FALSE
0	1	FALSE
0	0	TRUE
0	0	TRUE
0	0	TRUE
0	1	FALSE
0	0	TRUE
1	1	TRUE
1	1	TRUE
1	0	FALSE
0	0	TRUE
0	0	TRUE
0	0	TRUE
1	1	TRUE
1	1	TRUE
0	0	TRUE
0	0	TRUE
1	1	TRUE
0	0	TRUE
1	1	TRUE
0	0	TRUE
1	1	TRUE
0	0	TRUE
0	0	TRUE
1	1	TRUE
0	0	TRUE
0	0	TRUE
0	0	TRUE
0	0	TRUE
0	0	TRUE
0	0	TRUE
0	0	TRUE
1	1	TRUE
1	1	TRUE
		69

## Sheet: 2018_F
Assessor 1	Assessor 4	Matching		PABAK assessor 1 and 4 (pair no. 3)
1	1	TRUE		Factor	N scale levels	Matching	Nonconformity	Total	%	PABAK
1	1	TRUE		Keel bone 2 point	2	78	12	90	0.87	0.73
1	1	TRUE
1	1	TRUE		PABAK
0	0	TRUE		((k*p)-1)/(k-1)	k= number of categories
1	1	TRUE			p= the proportion of matching between observers
1	1	TRUE
1	1	TRUE
1	1	TRUE
1	0	FALSE
1	1	TRUE
1	1	TRUE
1	0	FALSE
1	1	TRUE
1	1	TRUE
1	1	TRUE
0	0	TRUE
0	0	TRUE
1	1	TRUE
1	1	TRUE
1	1	TRUE
1	1	TRUE
1	0	FALSE
1	1	TRUE
1	0	FALSE
1	1	TRUE
1	1	TRUE
1	1	TRUE
1	1	TRUE
0	0	TRUE
1	1	TRUE
0	0	TRUE
1	1	TRUE
1	1	TRUE
0	0	TRUE
1	1	TRUE
1	1	TRUE
1	1	TRUE
1	0	FALSE
0	0	TRUE
1	0	FALSE
0	0	TRUE
1	1	TRUE
0	0	TRUE
1	1	TRUE
0	0	TRUE
1	1	TRUE
1	1	TRUE
1	1	TRUE
0	0	TRUE
1	0	FALSE
1	0	FALSE
0	0	TRUE
1	1	TRUE
1	1	TRUE
1	1	TRUE
0	0	TRUE
0	0	TRUE
0	0	TRUE
0	0	TRUE
1	1	TRUE
1	1	TRUE
1	1	TRUE
0	0	TRUE
1	1	TRUE
1	1	TRUE
1	0	FALSE
1	1	TRUE
0	0	TRUE
0	0	TRUE
0	0	TRUE
1	0	FALSE
1	1	TRUE
1	1	TRUE
1	1	TRUE
1	1	TRUE
1	1	TRUE
1	1	TRUE
1	1	TRUE
1	1	TRUE
1	1	TRUE
1	1	TRUE
1	1	TRUE
1	1	TRUE
1	1	TRUE
1	1	TRUE
0	0	TRUE
1	1	TRUE
1	0	FALSE
1	0	FALSE
		78

## Sheet: 2018_G
Assessor 1	Assessor 6	Matching		PABAK assessor 1 and 6 (pair no. 5)
1	1	TRUE		Factor	N scale levels	Matching	Nonconformity	Total	%	PABAK
1		FALSE		Keel bone 2 point	2	79	11	90	0.88	0.76
1	0	FALSE
1	1	TRUE		PABAK
0	0	TRUE		((k*p)-1)/(k-1)	k= number of categories
1	1	TRUE			p= the proportion of matching between observers
1	1	TRUE
1	1	TRUE
1	1	TRUE
1	1	TRUE
1	1	TRUE
1	1	TRUE
1	1	TRUE
1	1	TRUE
1	1	TRUE
1	1	TRUE
0	0	TRUE
0	1	FALSE
1	1	TRUE
1	1	TRUE
1	1	TRUE
1	1	TRUE
1	1	TRUE
1	1	TRUE
1	1	TRUE
1	1	TRUE
1	1	TRUE
1	1	TRUE
1	1	TRUE
0	0	TRUE
1	1	TRUE
0	1	FALSE
1	1	TRUE
1	1	TRUE
0	1	FALSE
1	1	TRUE
1	1	TRUE
1	1	TRUE
1	1	TRUE
0	0	TRUE
1	1	TRUE
0	0	TRUE
1	1	TRUE
0	1	FALSE
1	1	TRUE
0	0	TRUE
1	1	TRUE
1	1	TRUE
1	1	TRUE
0	1	FALSE
1	1	TRUE
1	1	TRUE
0	1	FALSE
1	1	TRUE
1	1	TRUE
1	1	TRUE
0	0	TRUE
0	1	FALSE
0	0	TRUE
0	0	TRUE
1	1	TRUE
1	1	TRUE
1	1	TRUE
0	0	TRUE
1	1	TRUE
1	1	TRUE
1	1	TRUE
1	1	TRUE
0	1	FALSE
0	0	TRUE
0	1	FALSE
1	1	TRUE
1	1	TRUE
1	1	TRUE
1	1	TRUE
1	1	TRUE
1	1	TRUE
1	1	TRUE
1	1	TRUE
1	1	TRUE
1	1	TRUE
1	1	TRUE
1	1	TRUE
1	1	TRUE
1	1	TRUE
1	1	TRUE
0	0	TRUE
1	1	TRUE
1	1	TRUE
1	1	TRUE
		79

## Sheet: 2018_H
Assessor 1	Assessor 7	Matching		PABAK assessor 1 and 7 (pair no. 6)
1	1	TRUE		Factor	N scale levels	Matching	Nonconformity	Total	%	PABAK
0	0	TRUE		Keel bone 2 point	2	131	19	150	0.87	0.75
0	0	TRUE
0	0	TRUE		PABAK
1	1	TRUE		((k*p)-1)/(k-1)	k= number of categories
0	0	TRUE			p= the proportion of matching between observers
0	0	TRUE
0	0	TRUE
0	0	TRUE
1	1	TRUE
1	1	TRUE
1	1	TRUE
0	0	TRUE
1	1	TRUE
1	1	TRUE
0	0	TRUE
0	0	TRUE
1	1	TRUE
0	0	TRUE
1	0	FALSE
0	0	TRUE
0	0	TRUE
0	0	TRUE
0	0	TRUE
1	1	TRUE
0	0	TRUE
1	0	FALSE
0	0	TRUE
1	1	TRUE
0	0	TRUE
1	1	TRUE
0	0	TRUE
0	0	TRUE
1	1	TRUE
0	1	FALSE
0	0	TRUE
1	1	TRUE
0	0	TRUE
0	0	TRUE
0	0	TRUE
1	0	FALSE
0	0	TRUE
1	1	TRUE
1	1	TRUE
1	1	TRUE
1	1	TRUE
0	0	TRUE
0	0	TRUE
1	1	TRUE
0	1	FALSE
0	0	TRUE
1	1	TRUE
1	1	TRUE
1	1	TRUE
1	1	TRUE
1	1	TRUE
1	1	TRUE
0	0	TRUE
1	1	TRUE
1	1	TRUE
0	0	TRUE
1	1	TRUE
0	0	TRUE
1	1	TRUE
0	0	TRUE
1	1	TRUE
0	1	FALSE
1	1	TRUE
1	0	FALSE
0	0	TRUE
0	0	TRUE
0	0	TRUE
0	0	TRUE
0	0	TRUE
1	1	TRUE
0	0	TRUE
0	1	FALSE
0	0	TRUE
1	1	TRUE
1	1	TRUE
1	1	TRUE
1	1	TRUE
1	1	TRUE
1	0	FALSE
1	1	TRUE
0	0	TRUE
0	0	TRUE
1	1	TRUE
0	0	TRUE
0	1	FALSE
1	1	TRUE
1	1	TRUE
1	1	TRUE
1	1	TRUE
1	1	TRUE
0	0	TRUE
1	1	TRUE
1	1	TRUE
1	1	TRUE
0	0	TRUE
0	0	TRUE
1	1	TRUE
1	1	TRUE
1	1	TRUE
1	1	TRUE
1	1	TRUE
1	1	TRUE
1	1	TRUE
1	1	TRUE
1	1	TRUE
1	1	TRUE
1	1	TRUE
1	1	TRUE
1	1	TRUE
1	1	TRUE
1	1	TRUE
1	1	TRUE
1	1	TRUE
1	1	TRUE
1	1	TRUE
1	1	TRUE
1	1	TRUE
1	1	TRUE
0	0	TRUE
1	1	TRUE
1	1	TRUE
0	1	FALSE
1	1	TRUE
0	0	TRUE
0	0	TRUE
0	1	FALSE
0	1	FALSE
0	0	TRUE
1	0	FALSE
0	0	TRUE
0	1	FALSE
0	0	TRUE
0	0	TRUE
1	1	TRUE
1	0	FALSE
0	0	TRUE
1	1	TRUE
1	0	FALSE
1	1	TRUE
1	1	TRUE
1	1	TRUE
0	1	FALSE
1	0	FALSE
		129
1	1	TRUE
1	1	TRUE

## Sheet: 2018_I
Assessor 1	Assessor 4	Matching		PABAK assessor 1 and 3 (pair no. 3)
0	0	TRUE		Factor	N scale levels	Matching	Nonconformity	Total	%	PABAK
0	0	TRUE		Keel bone 2 point	2	329	71	400	0.82	0.65
0	0	TRUE
1	1	TRUE		PABAK
0	0	TRUE		((k*p)-1)/(k-1)	k= number of categories
0	0	TRUE			p= the proportion of matching between observers
0	0	TRUE
0	0	TRUE
0	0	TRUE
1	0	FALSE
0	0	TRUE
1	1	TRUE
0	0	TRUE
1	1	TRUE
1	0	FALSE
0	1	FALSE
1	1	TRUE
1	0	FALSE
0	0	TRUE
1	0	FALSE
0	0	TRUE
1	1	TRUE
0	1	FALSE
0	0	TRUE
0	0	TRUE
0	0	TRUE
1	1	TRUE
0	1	FALSE
1	0	FALSE
0	0	TRUE
1	1	TRUE
0	0	TRUE
0	0	TRUE
1	1	TRUE
1	1	TRUE
1	1	TRUE
1	1	TRUE
1	1	TRUE
0	0	TRUE
0	0	TRUE
1	0	FALSE
0	0	TRUE
0	0	TRUE
0	0	TRUE
0	0	TRUE
1	0	FALSE
1	1	TRUE
1	1	TRUE
0	0	TRUE
1	1	TRUE
1	1	TRUE
0	0	TRUE
1	1	TRUE
0	0	TRUE
0	0	TRUE
0	0	TRUE
1	1	TRUE
0	0	TRUE
1	1	TRUE
0	0	TRUE
1	1	TRUE
1	0	FALSE
1	1	TRUE
0	0	TRUE
0	0	TRUE
0	0	TRUE
1	1	TRUE
0	0	TRUE
0	0	TRUE
0	1	FALSE
1	0	FALSE
0	0	TRUE
0	0	TRUE
1	1	TRUE
1	1	TRUE
1	1	TRUE
0	0	TRUE
0	0	TRUE
0	0	TRUE
1	1	TRUE
0	0	TRUE
0	0	TRUE
1	1	TRUE
0	0	TRUE
1	1	TRUE
0	1	FALSE
0	0	TRUE
1	1	TRUE
0	0	TRUE
1	1	TRUE
0	0	TRUE
0	0	TRUE
1	1	TRUE
1	1	TRUE
1	0	FALSE
1	0	FALSE
1	1	TRUE
1	1	TRUE
0	0	TRUE
1	0	FALSE
0	0	TRUE
1	1	TRUE
0	0	TRUE
0	0	TRUE
1	1	TRUE
1	1	TRUE
1	1	TRUE
1	1	TRUE
1	1	TRUE
1	1	TRUE
0	0	TRUE
1	1	TRUE
0	0	TRUE
1	1	TRUE
0	0	TRUE
1	1	TRUE
1	1	TRUE
0	0	TRUE
1	1	TRUE
1	1	TRUE
1	1	TRUE
0	0	TRUE
0	0	TRUE
1	0	FALSE
0	1	FALSE
0	0	TRUE
0	1	FALSE
1	1	TRUE
1	1	TRUE
0	1	FALSE
1	1	TRUE
1	1	TRUE
1	1	TRUE
1	1	TRUE
1	1	TRUE
1	1	TRUE
0	0	TRUE
1	1	TRUE
1	1	TRUE
1	1	TRUE
0	0	TRUE
1	1	TRUE
1	1	TRUE
1	0	FALSE
0	0	TRUE
1	1	TRUE
0	0	TRUE
1	1	TRUE
0	0	TRUE
1	1	TRUE
0	0	TRUE
1	0	FALSE
0	0	TRUE
0	0	TRUE
1	1	TRUE
1	1	TRUE
0	0	TRUE
1	1	TRUE
0	0	TRUE
0	0	TRUE
0	0	TRUE
1	1	TRUE
1	1	TRUE
1	1	TRUE
0	0	TRUE
1	1	TRUE
0	0	TRUE
1	1	TRUE
0	0	TRUE
1	1	TRUE
1	0	FALSE
1	1	TRUE
1	1	TRUE
1	0	FALSE
1	1	TRUE
1	1	TRUE
1	0	FALSE
1	1	TRUE
1	1	TRUE
1	0	FALSE
1	0	FALSE
1	0	FALSE
1	1	TRUE
0	0	TRUE
0	0	TRUE
1	0	FALSE
1	1	TRUE
1	0	FALSE
1	1	TRUE
1	0	FALSE
1	1	TRUE
1	0	FALSE
0	0	TRUE
1	1	TRUE
1	1	TRUE
1	0	FALSE
0	0	TRUE
0	0	TRUE
1	1	TRUE
1	1	TRUE
1	1	TRUE
0	0	TRUE
0	0	TRUE
0	0	TRUE
0	0	TRUE
1	0	FALSE
1	1	TRUE
1	1	TRUE
1	1	TRUE
1	0	FALSE
1	1	TRUE
1	0	FALSE
1	1	TRUE
0	0	TRUE
1	1	TRUE
1	0	FALSE
0	0	TRUE
1	1	TRUE
1	1	TRUE
0	0	TRUE
0	0	TRUE
1	1	TRUE
1	1	TRUE
1	0	FALSE
1	0	FALSE
0	0	TRUE
1	1	TRUE
1	1	TRUE
1	1	TRUE
1	1	TRUE
1	1	TRUE
1	1	TRUE
1	1	TRUE
1	1	TRUE
1	1	TRUE
0	0	TRUE
1	1	TRUE
0	0	TRUE
1	0	FALSE
1	0	FALSE
0	0	TRUE
1	1	TRUE
1	1	TRUE
0	0	TRUE
0	0	TRUE
0	0	TRUE
1	1	TRUE
1	1	TRUE
1	0	FALSE
1	0	FALSE
1	0	FALSE
1	1	TRUE
1	1	TRUE
0	0	TRUE
1	1	TRUE
1	0	FALSE
1	0	FALSE
1	0	FALSE
1	1	TRUE
0	0	TRUE
0	0	TRUE
1	1	TRUE
0	0	TRUE
1	1	TRUE
0	0	TRUE
1	1	TRUE
0	0	TRUE
0	0	TRUE
1	1	TRUE
0	0	TRUE
0	0	TRUE
1	1	TRUE
1	0	FALSE
0	0	TRUE
1	0	FALSE
1	1	TRUE
1	0	FALSE
1	1	TRUE
1	1	TRUE
1	1	TRUE
1	0	FALSE
0	0	TRUE
1	0	FALSE
0	0	TRUE
1	1	TRUE
1	1	TRUE
1	0	FALSE
1	1	TRUE
0	0	TRUE
1	0	FALSE
1	1	TRUE
1	1	TRUE
1	1	TRUE
1	1	TRUE
1	1	TRUE
1	1	TRUE
1	1	TRUE
1	0	FALSE
0	0	TRUE
0	0	TRUE
1	1	TRUE
1	1	TRUE
1	1	TRUE
1	1	TRUE
0	0	TRUE
1	1	TRUE
1	1	TRUE
0	0	TRUE
1	1	TRUE
1	1	TRUE
0	0	TRUE
0	0	TRUE
0	0	TRUE
1	1	TRUE
0	0	TRUE
1	1	TRUE
1	1	TRUE
1	1	TRUE
1	0	FALSE
1	1	TRUE
1	1	TRUE
1	1	TRUE
1	1	TRUE
1	1	TRUE
0	0	TRUE
1	1	TRUE
1	1	TRUE
0	0	TRUE
0	0	TRUE
1	1	TRUE
1	1	TRUE
0	0	TRUE
0	0	TRUE
1	1	TRUE
0	0	TRUE
1	1	TRUE
0	0	TRUE
0	0	TRUE
0	1	FALSE
0	0	TRUE
1	1	TRUE
0	0	TRUE
1	1	TRUE
1	0	FALSE
1	1	TRUE
1	1	TRUE
0	1	FALSE
1	1	TRUE
1	1	TRUE
1	1	TRUE
1	1	TRUE
0	0	TRUE
1	1	TRUE
0	0	TRUE
1	1	TRUE
0	1	FALSE
0	0	TRUE
1	1	TRUE
0	0	TRUE
1	1	TRUE
1	1	TRUE
1	1	TRUE
0	0	TRUE
1	1	TRUE
1	0	FALSE
1	1	TRUE
1	1	TRUE
1	0	FALSE
1	1	TRUE
1	1	TRUE
0	1	FALSE
1	1	TRUE
0	0	TRUE
1	1	TRUE
0	0	TRUE
1	0	FALSE
1	1	TRUE
1	0	FALSE
1	0	FALSE
1	1	TRUE
1	1	TRUE
0	0	TRUE
1	1	TRUE
1	1	TRUE
1	0	FALSE
1	0	FALSE
1	1	TRUE
0	0	TRUE
1	1	TRUE
0	0	TRUE
1	1	TRUE
1	1	TRUE
0	0	TRUE
0	0	TRUE
1	1	TRUE
0	1	FALSE
0	0	TRUE
0	0	TRUE
1	1	TRUE
247	203	329

## Sheet: 2018_J
Assessor 1	Assessor 4	Matching		PABAK assessor 1 and 4 (pair no. 3)
1	1	TRUE		Factor	N scale levels	Matching	Nonconformity	Total	%	PABAK
1	1	TRUE		Keel bone 2 point	2	355	45	400	0.8875	0.775
1	1	TRUE
1	1	TRUE		PABAK
1	1	TRUE		((k*p)-1)/(k-1)	k= number of categories
1	1	TRUE			p= the proportion of matching between observers
0	0	TRUE
0	0	TRUE
1	1	TRUE
1	1	TRUE
1	1	TRUE
1	1	TRUE
0	0	TRUE
0	0	TRUE
1	1	TRUE
0	0	TRUE
1	1	TRUE
0	0	TRUE
1	1	TRUE
0	1	FALSE
1	1	TRUE
0	0	TRUE
0	0	TRUE
0	0	TRUE
1	1	TRUE
1	1	TRUE
0	0	TRUE
0	0	TRUE
1	1	TRUE
0	0	TRUE
1	1	TRUE
0	0	TRUE
1	1	TRUE
1	1	TRUE
1	1	TRUE
1	1	TRUE
1	1	TRUE
0	0	TRUE
1	1	TRUE
1	1	TRUE
1	1	TRUE
1	0	FALSE
1	1	TRUE
0	0	TRUE
0	0	TRUE
1	1	TRUE
1	1	TRUE
1	1	TRUE
0	0	TRUE
0	1	FALSE
1	1	TRUE
0	0	TRUE
0	0	TRUE
0	1	FALSE
0	0	TRUE
1	0	FALSE
1	1	TRUE
0	0	TRUE
1	1	TRUE
1	0	FALSE
0	0	TRUE
1	1	TRUE
1	0	FALSE
1	1	TRUE
1	1	TRUE
0	1	FALSE
0	0	TRUE
0	0	TRUE
0	1	FALSE
1	1	TRUE
1	1	TRUE
0	0	TRUE
1	1	TRUE
0	1	FALSE
1	1	TRUE
1	1	TRUE
1	1	TRUE
0	0	TRUE
0	1	FALSE
1	1	TRUE
1	1	TRUE
0	0	TRUE
0	1	FALSE
0	0	TRUE
0	1	FALSE
1	1	TRUE
1	1	TRUE
0	0	TRUE
1	1	TRUE
1	1	TRUE
1	1	TRUE
1	1	TRUE
1	1	TRUE
1	1	TRUE
1	1	TRUE
1	1	TRUE
0	0	TRUE
1	1	TRUE
1	1	TRUE
1	1	TRUE
0	0	TRUE
1	1	TRUE
1	1	TRUE
1	1	TRUE
0	0	TRUE
1	1	TRUE
1	1	TRUE
1	1	TRUE
0	0	TRUE
1	1	TRUE
0	1	FALSE
1	1	TRUE
0	0	TRUE
1	1	TRUE
1	1	TRUE
0	0	TRUE
0	0	TRUE
0	0	TRUE
0	0	TRUE
1	1	TRUE
1	1	TRUE
0	0	TRUE
0	0	TRUE
0	0	TRUE
0	0	TRUE
1	1	TRUE
1	1	TRUE
0	0	TRUE
0	0	TRUE
0	0	TRUE
0	1	FALSE
0	1	FALSE
0	0	TRUE
1	1	TRUE
1	1	TRUE
1	1	TRUE
1	1	TRUE
1	1	TRUE
0	0	TRUE
0	0	TRUE
1	1	TRUE
0	0	TRUE
1	1	TRUE
1	1	TRUE
1	1	TRUE
0	0	TRUE
1	1	TRUE
1	1	TRUE
1	1	TRUE
0	0	TRUE
0	1	FALSE
0	1	FALSE
1	1	TRUE
1	1	TRUE
1	1	TRUE
0	0	TRUE
1	1	TRUE
1	1	TRUE
1	1	TRUE
0	0	TRUE
1	1	TRUE
0	0	TRUE
0	0	TRUE
0	0	TRUE
0	1	FALSE
1	1	TRUE
0	0	TRUE
2	1	FALSE
0	0	TRUE
1	1	TRUE
1	1	TRUE
0	0	TRUE
0	0	TRUE
1	1	TRUE
1	1	TRUE
1	1	TRUE
0	0	TRUE
0	0	TRUE
0	0	TRUE
0	1	FALSE
1	1	TRUE
1	1	TRUE
0	0	TRUE
1	1	TRUE
1	1	TRUE
0	0	TRUE
1	1	TRUE
0	0	TRUE
0	0	TRUE
1	1	TRUE
1	1	TRUE
0	0	TRUE
1	1	TRUE
1	1	TRUE
1	1	TRUE
0	0	TRUE
1	1	TRUE
0	1	FALSE
1	1	TRUE
0	0	TRUE
1	1	TRUE
1	1	TRUE
0	0	TRUE
0	0	TRUE
0	0	TRUE
1	1	TRUE
1	1	TRUE
1	1	TRUE
1	1	TRUE
1	1	TRUE
1	1	TRUE
1	1	TRUE
0	0	TRUE
1	1	TRUE
0	0	TRUE
0	0	TRUE
1	1	TRUE
1	1	TRUE
1	1	TRUE
0	0	TRUE
0	0	TRUE
0	0	TRUE
1	1	TRUE
0	0	TRUE
0	0	TRUE
1	1	TRUE
1	1	TRUE
1	1	TRUE
1	1	TRUE
1	1	TRUE
1	0	FALSE
1	1	TRUE
1	1	TRUE
1	0	FALSE
1	1	TRUE
0	0	TRUE
1	1	TRUE
0	0	TRUE
1	1	TRUE
0	0	TRUE
1	1	TRUE
0	0	TRUE
1	1	TRUE
1	1	TRUE
1	0	FALSE
0	0	TRUE
0	0	TRUE
1	1	TRUE
1	1	TRUE
0	1	FALSE
1	1	TRUE
1	1	TRUE
1	1	TRUE
1	1	TRUE
1	1	TRUE
1	1	TRUE
1	1	TRUE
0	0	TRUE
1	1	TRUE
1	1	TRUE
1	0	FALSE
1	1	TRUE
1	1	TRUE
1	0	FALSE
0	0	TRUE
1	1	TRUE
1	1	TRUE
1	1	TRUE
0	0	TRUE
0	1	FALSE
1	1	TRUE
1	1	TRUE
1	1	TRUE
2	2	TRUE
1	1	TRUE
0	0	TRUE
1	1	TRUE
1	1	TRUE
1	1	TRUE
0	0	TRUE
1	1	TRUE
0	0	TRUE
1	1	TRUE
1	1	TRUE
1	1	TRUE
0	1	FALSE
0	0	TRUE
1	1	TRUE
1	0	FALSE
0	0	TRUE
1	1	TRUE
1	1	TRUE
1	1	TRUE
0	1	FALSE
1	1	TRUE
1	1	TRUE
1	1	TRUE
1	1	TRUE
1	1	TRUE
1	0	FALSE
1	1	TRUE
0	0	TRUE
2	1	FALSE
1	1	TRUE
1	1	TRUE
1	1	TRUE
1	1	TRUE
1	1	TRUE
0	0	TRUE
1	1	TRUE
1	1	TRUE
0	0	TRUE
1	1	TRUE
1	1	TRUE
0	0	TRUE
1	1	TRUE
1	1	TRUE
1	1	TRUE
1	1	TRUE
0	0	TRUE
0	0	TRUE
1	1	TRUE
1	1	TRUE
1	1	TRUE
1	0	FALSE
0	0	TRUE
0	0	TRUE
1	1	TRUE
0	0	TRUE
0	0	TRUE
1	1	TRUE
1	0	FALSE
1	1	TRUE
1	1	TRUE
1	1	TRUE
0	0	TRUE
1	1	TRUE
1	1	TRUE
1	1	TRUE
1	1	TRUE
1	1	TRUE
0	0	TRUE
1	1	TRUE
0	0	TRUE
1	1	TRUE
1	0	FALSE
0	0	TRUE
0	0	TRUE
1	1	TRUE
1	1	TRUE
1	1	TRUE
1	1	TRUE
1	1	TRUE
0	0	TRUE
0	0	TRUE
1	1	TRUE
0	0	TRUE
1	0	FALSE
1	1	TRUE
0	0	TRUE
1	1	TRUE
1	0	FALSE
1	1	TRUE
1	1	TRUE
0	0	TRUE
0	0	TRUE
1	1	TRUE
1	1	TRUE
1	1	TRUE
2	1	FALSE
1	0	FALSE
1	1	TRUE
0	0	TRUE
1	0	FALSE
1	0	FALSE
1	1	TRUE
1	1	TRUE
1	1	TRUE
1	1	TRUE
0	0	TRUE
1	0	FALSE
1	1	TRUE
1	1	TRUE
0	0	TRUE
0	0	TRUE
1	0	FALSE
1	1	TRUE
0	0	TRUE
1	1	TRUE
1	1	TRUE
0	0	TRUE
1	1	TRUE
1	1	TRUE
1	1	TRUE
1	1	TRUE
1	1	TRUE
1	1	TRUE
1	1	TRUE
0	0	TRUE
1	1	TRUE
260	257	355

[truncated: 5 more sheets: 2018_K, 2019_L, 2019_M, 2019_N, Tabelle1]
