# Supplementary material for: Automatic Assessment of Keel Bone Damage in Laying Hens at the Slaughter Line
Source: Animals (Basel). 2021 Jan 12;11(1):163. doi: 10.3390/ani11010163 (PMC7827378; doi:10.3390/ani11010163)
Supplement: Supplementary file 1 [file animals-11-00163-s001.zip › animals-1040424-supplementary/TableS2.xlsx]

## Sheet: Opt1-1
Hen-Nr.	Assessor	Camera	Matching	TP	TN	FP	FN
1	1	0	FALSE	FALSE	FALSE	FALSE	TRUE						N	189
3	1	0	FALSE	FALSE	FALSE	FALSE	TRUE			damaged	intact					Sensitivity= TP/(TP+FN)
4	1	0	FALSE	FALSE	FALSE	FALSE	TRUE		positiv	32	26		sensitivity	0.283186		Specificity= TN/(TN+FP)
5	0	0	TRUE	FALSE	TRUE	FALSE	FALSE		negativ	81	50		specificity	0.657895		Accuracy= (TP+TN)/(FP+FN+TP+TN)
7	1	1	TRUE	TRUE	FALSE	FALSE	FALSE						accuracy	0.433862		Precision= TP/(FP+TP)
10	1	0	FALSE	FALSE	FALSE	FALSE	TRUE						precision	0.551724
11	1	0	FALSE	FALSE	FALSE	FALSE	TRUE			damaged	intact
13	0	1	FALSE	FALSE	FALSE	TRUE	FALSE		positiv	TP	FP		prevalence assessor	59.7884
16	0	0	TRUE	FALSE	TRUE	FALSE	FALSE		negativ	FN	TN		prevalence camera	30.6878
18	1	1	TRUE	TRUE	FALSE	FALSE	FALSE
19	1	0	FALSE	FALSE	FALSE	FALSE	TRUE
21	1	1	TRUE	TRUE	FALSE	FALSE	FALSE
22	0	0	TRUE	FALSE	TRUE	FALSE	FALSE
23	1	0	FALSE	FALSE	FALSE	FALSE	TRUE			Scale levels	Total	Non-conformity	Matching	%Matching	PABAK
24	1	0	FALSE	FALSE	FALSE	FALSE	TRUE		Keel 2	2	189	107	82	0.433862	-0.132275
25	1	0	FALSE	FALSE	FALSE	FALSE	TRUE
27	1	1	TRUE	TRUE	FALSE	FALSE	FALSE
29	0	0	TRUE	FALSE	TRUE	FALSE	FALSE
30	0	0	TRUE	FALSE	TRUE	FALSE	FALSE
31	1	1	TRUE	TRUE	FALSE	FALSE	FALSE
32	0	1	FALSE	FALSE	FALSE	TRUE	FALSE
33	1	1	TRUE	TRUE	FALSE	FALSE	FALSE
34	1	1	TRUE	TRUE	FALSE	FALSE	FALSE
35	1	0	FALSE	FALSE	FALSE	FALSE	TRUE
36	1	0	FALSE	FALSE	FALSE	FALSE	TRUE
37	1	1	TRUE	TRUE	FALSE	FALSE	FALSE
39	0	1	FALSE	FALSE	FALSE	TRUE	FALSE
42	1	0	FALSE	FALSE	FALSE	FALSE	TRUE
45	1	0	FALSE	FALSE	FALSE	FALSE	TRUE
47	0	0	TRUE	FALSE	TRUE	FALSE	FALSE
48	1	1	TRUE	TRUE	FALSE	FALSE	FALSE
49	1	0	FALSE	FALSE	FALSE	FALSE	TRUE
50	0	1	FALSE	FALSE	FALSE	TRUE	FALSE
51	1	0	FALSE	FALSE	FALSE	FALSE	TRUE
52	0	1	FALSE	FALSE	FALSE	TRUE	FALSE
54	1	0	FALSE	FALSE	FALSE	FALSE	TRUE
57	1	0	FALSE	FALSE	FALSE	FALSE	TRUE
59	0	0	TRUE	FALSE	TRUE	FALSE	FALSE
63	0	1	FALSE	FALSE	FALSE	TRUE	FALSE
64	0	0	TRUE	FALSE	TRUE	FALSE	FALSE
66	1	0	FALSE	FALSE	FALSE	FALSE	TRUE
68	1	0	FALSE	FALSE	FALSE	FALSE	TRUE
69	0	0	TRUE	FALSE	TRUE	FALSE	FALSE
71	0	1	FALSE	FALSE	FALSE	TRUE	FALSE
72	1	0	FALSE	FALSE	FALSE	FALSE	TRUE
73	0	0	TRUE	FALSE	TRUE	FALSE	FALSE
74	1	1	TRUE	TRUE	FALSE	FALSE	FALSE
75	1	0	FALSE	FALSE	FALSE	FALSE	TRUE
76	1	1	TRUE	TRUE	FALSE	FALSE	FALSE
79	1	1	TRUE	TRUE	FALSE	FALSE	FALSE
81	0	1	FALSE	FALSE	FALSE	TRUE	FALSE
83	1	0	FALSE	FALSE	FALSE	FALSE	TRUE
84	0	0	TRUE	FALSE	TRUE	FALSE	FALSE
85	0	0	TRUE	FALSE	TRUE	FALSE	FALSE
86	0	0	TRUE	FALSE	TRUE	FALSE	FALSE
87	0	0	TRUE	FALSE	TRUE	FALSE	FALSE
91	1	0	FALSE	FALSE	FALSE	FALSE	TRUE
93	1	0	FALSE	FALSE	FALSE	FALSE	TRUE
94	0	1	FALSE	FALSE	FALSE	TRUE	FALSE
95	0	0	TRUE	FALSE	TRUE	FALSE	FALSE
96	0	1	FALSE	FALSE	FALSE	TRUE	FALSE
98	1	1	TRUE	TRUE	FALSE	FALSE	FALSE
99	1	0	FALSE	FALSE	FALSE	FALSE	TRUE
100	0	0	TRUE	FALSE	TRUE	FALSE	FALSE
102	1	0	FALSE	FALSE	FALSE	FALSE	TRUE
104	0	0	TRUE	FALSE	TRUE	FALSE	FALSE
105	0	1	FALSE	FALSE	FALSE	TRUE	FALSE
106	1	0	FALSE	FALSE	FALSE	FALSE	TRUE
107	1	1	TRUE	TRUE	FALSE	FALSE	FALSE
109	1	0	FALSE	FALSE	FALSE	FALSE	TRUE
111	1	0	FALSE	FALSE	FALSE	FALSE	TRUE
113	1	1	TRUE	TRUE	FALSE	FALSE	FALSE
115	0	0	TRUE	FALSE	TRUE	FALSE	FALSE
118	1	0	FALSE	FALSE	FALSE	FALSE	TRUE
120	1	0	FALSE	FALSE	FALSE	FALSE	TRUE
121	1	0	FALSE	FALSE	FALSE	FALSE	TRUE
123	1	0	FALSE	FALSE	FALSE	FALSE	TRUE
124	1	0	FALSE	FALSE	FALSE	FALSE	TRUE
125	1	0	FALSE	FALSE	FALSE	FALSE	TRUE
126	1	1	TRUE	TRUE	FALSE	FALSE	FALSE
127	1	1	TRUE	TRUE	FALSE	FALSE	FALSE
128	1	0	FALSE	FALSE	FALSE	FALSE	TRUE
129	1	0	FALSE	FALSE	FALSE	FALSE	TRUE
130	0	1	FALSE	FALSE	FALSE	TRUE	FALSE
132	0	1	FALSE	FALSE	FALSE	TRUE	FALSE
134	1	0	FALSE	FALSE	FALSE	FALSE	TRUE
136	0	1	FALSE	FALSE	FALSE	TRUE	FALSE
137	0	1	FALSE	FALSE	FALSE	TRUE	FALSE
138	1	0	FALSE	FALSE	FALSE	FALSE	TRUE
139	1	0	FALSE	FALSE	FALSE	FALSE	TRUE
140	1	0	FALSE	FALSE	FALSE	FALSE	TRUE
141	0	0	TRUE	FALSE	TRUE	FALSE	FALSE
142	1	1	TRUE	TRUE	FALSE	FALSE	FALSE
144	1	0	FALSE	FALSE	FALSE	FALSE	TRUE
145	1	0	FALSE	FALSE	FALSE	FALSE	TRUE
146	0	1	FALSE	FALSE	FALSE	TRUE	FALSE
148	0	1	FALSE	FALSE	FALSE	TRUE	FALSE
149	0	0	TRUE	FALSE	TRUE	FALSE	FALSE
150	0	1	FALSE	FALSE	FALSE	TRUE	FALSE
154	1	1	TRUE	TRUE	FALSE	FALSE	FALSE
156	1	1	TRUE	TRUE	FALSE	FALSE	FALSE
161	1	0	FALSE	FALSE	FALSE	FALSE	TRUE
163	0	0	TRUE	FALSE	TRUE	FALSE	FALSE
166	1	0	FALSE	FALSE	FALSE	FALSE	TRUE
167	0	1	FALSE	FALSE	FALSE	TRUE	FALSE
168	1	0	FALSE	FALSE	FALSE	FALSE	TRUE
170	0	0	TRUE	FALSE	TRUE	FALSE	FALSE
171	0	0	TRUE	FALSE	TRUE	FALSE	FALSE
172	0	0	TRUE	FALSE	TRUE	FALSE	FALSE
174	0	0	TRUE	FALSE	TRUE	FALSE	FALSE
175	0	0	TRUE	FALSE	TRUE	FALSE	FALSE
176	1	0	FALSE	FALSE	FALSE	FALSE	TRUE
179	1	1	TRUE	TRUE	FALSE	FALSE	FALSE
180	1	0	FALSE	FALSE	FALSE	FALSE	TRUE
181	1	0	FALSE	FALSE	FALSE	FALSE	TRUE
184	1	1	TRUE	TRUE	FALSE	FALSE	FALSE
185	1	0	FALSE	FALSE	FALSE	FALSE	TRUE
186	1	1	TRUE	TRUE	FALSE	FALSE	FALSE
187	1	0	FALSE	FALSE	FALSE	FALSE	TRUE
188	0	0	TRUE	FALSE	TRUE	FALSE	FALSE
189	1	0	FALSE	FALSE	FALSE	FALSE	TRUE
190	1	0	FALSE	FALSE	FALSE	FALSE	TRUE
191	0	0	TRUE	FALSE	TRUE	FALSE	FALSE
192	0	1	FALSE	FALSE	FALSE	TRUE	FALSE
193	0	0	TRUE	FALSE	TRUE	FALSE	FALSE
194	1	0	FALSE	FALSE	FALSE	FALSE	TRUE
195	0	0	TRUE	FALSE	TRUE	FALSE	FALSE
196	1	1	TRUE	TRUE	FALSE	FALSE	FALSE
197	1	0	FALSE	FALSE	FALSE	FALSE	TRUE
199	1	1	TRUE	TRUE	FALSE	FALSE	FALSE
202	0	0	TRUE	FALSE	TRUE	FALSE	FALSE
203	0	0	TRUE	FALSE	TRUE	FALSE	FALSE
204	1	0	FALSE	FALSE	FALSE	FALSE	TRUE
205	0	0	TRUE	FALSE	TRUE	FALSE	FALSE
206	0	0	TRUE	FALSE	TRUE	FALSE	FALSE
207	1	1	TRUE	TRUE	FALSE	FALSE	FALSE
208	0	0	TRUE	FALSE	TRUE	FALSE	FALSE
209	0	0	TRUE	FALSE	TRUE	FALSE	FALSE
210	1	0	FALSE	FALSE	FALSE	FALSE	TRUE
211	0	0	TRUE	FALSE	TRUE	FALSE	FALSE
214	0	1	FALSE	FALSE	FALSE	TRUE	FALSE
215	0	0	TRUE	FALSE	TRUE	FALSE	FALSE
216	1	0	FALSE	FALSE	FALSE	FALSE	TRUE
217	1	0	FALSE	FALSE	FALSE	FALSE	TRUE
218	1	0	FALSE	FALSE	FALSE	FALSE	TRUE
219	1	1	TRUE	TRUE	FALSE	FALSE	FALSE
220	1	0	FALSE	FALSE	FALSE	FALSE	TRUE
221	1	0	FALSE	FALSE	FALSE	FALSE	TRUE
224	1	0	FALSE	FALSE	FALSE	FALSE	TRUE
228	0	0	TRUE	FALSE	TRUE	FALSE	FALSE
229	0	0	TRUE	FALSE	TRUE	FALSE	FALSE
232	1	0	FALSE	FALSE	FALSE	FALSE	TRUE
233	0	1	FALSE	FALSE	FALSE	TRUE	FALSE
234	1	0	FALSE	FALSE	FALSE	FALSE	TRUE
235	0	1	FALSE	FALSE	FALSE	TRUE	FALSE
236	0	0	TRUE	FALSE	TRUE	FALSE	FALSE
237	1	0	FALSE	FALSE	FALSE	FALSE	TRUE
238	1	0	FALSE	FALSE	FALSE	FALSE	TRUE
239	0	1	FALSE	FALSE	FALSE	TRUE	FALSE
240	1	0	FALSE	FALSE	FALSE	FALSE	TRUE
241	1	0	FALSE	FALSE	FALSE	FALSE	TRUE
244	0	0	TRUE	FALSE	TRUE	FALSE	FALSE
245	0	0	TRUE	FALSE	TRUE	FALSE	FALSE
246	0	1	FALSE	FALSE	FALSE	TRUE	FALSE
249	0	0	TRUE	FALSE	TRUE	FALSE	FALSE
251	1	0	FALSE	FALSE	FALSE	FALSE	TRUE
253	1	0	FALSE	FALSE	FALSE	FALSE	TRUE
254	1	0	FALSE	FALSE	FALSE	FALSE	TRUE
255	1	0	FALSE	FALSE	FALSE	FALSE	TRUE
256	1	0	FALSE	FALSE	FALSE	FALSE	TRUE
257	0	0	TRUE	FALSE	TRUE	FALSE	FALSE
259	1	0	FALSE	FALSE	FALSE	FALSE	TRUE
261	0	1	FALSE	FALSE	FALSE	TRUE	FALSE
262	0	0	TRUE	FALSE	TRUE	FALSE	FALSE
264	1	0	FALSE	FALSE	FALSE	FALSE	TRUE
265	1	0	FALSE	FALSE	FALSE	FALSE	TRUE
267	1	1	TRUE	TRUE	FALSE	FALSE	FALSE
268	0	0	TRUE	FALSE	TRUE	FALSE	FALSE
270	0	0	TRUE	FALSE	TRUE	FALSE	FALSE
272	1	0	FALSE	FALSE	FALSE	FALSE	TRUE
274	1	1	TRUE	TRUE	FALSE	FALSE	FALSE
275	1	1	TRUE	TRUE	FALSE	FALSE	FALSE
276	0	0	TRUE	FALSE	TRUE	FALSE	FALSE
278	1	1	TRUE	TRUE	FALSE	FALSE	FALSE
279	1	1	TRUE	TRUE	FALSE	FALSE	FALSE
281	1	0	FALSE	FALSE	FALSE	FALSE	TRUE
282	1	0	FALSE	FALSE	FALSE	FALSE	TRUE
284	0	0	TRUE	FALSE	TRUE	FALSE	FALSE
285	1	0	FALSE	FALSE	FALSE	FALSE	TRUE
	113	58
			82	32	50	26	81
			Übereinstimmung	TP	TN	FP	FN

## Sheet: Otp1-2
Hen-Nr.	Assessor	Camera	Matching	TP	TN	FP	FN
2	0	0	TRUE	FALSE	TRUE	FALSE	FALSE						N	60
3	0	0	TRUE	FALSE	TRUE	FALSE	FALSE			damaged	intact					Sensitivity= TP/(TP+FN)
4	1	0	FALSE	FALSE	FALSE	FALSE	TRUE		positiv	9	3		sensitivity	0.310345		Specificity= TN/(TN+FP)
5	0	1	FALSE	FALSE	FALSE	TRUE	FALSE		negativ	20	28		specificity	0.903226		Accuracy= (TP+TN)/(FP+FN+TP+TN)
6	1	0	FALSE	FALSE	FALSE	FALSE	TRUE						accuracy	0.616667		Precision= TP/(FP+TP)
8	0	0	TRUE	FALSE	TRUE	FALSE	FALSE						precision	0.75
9	1	0	FALSE	FALSE	FALSE	FALSE	TRUE			damaged	intact
12	1	0	FALSE	FALSE	FALSE	FALSE	TRUE		positiv	TP	FP		prevalence assessor	48.3333
13	1	1	TRUE	TRUE	FALSE	FALSE	FALSE		negativ	FN	TN		prevalence camera	20
14	1	1	TRUE	TRUE	FALSE	FALSE	FALSE
15	0	0	TRUE	FALSE	TRUE	FALSE	FALSE
16	0	0	TRUE	FALSE	TRUE	FALSE	FALSE
17	1	1	TRUE	TRUE	FALSE	FALSE	FALSE
18	1	0	FALSE	FALSE	FALSE	FALSE	TRUE			Scale levels	Total	Non-conformity	Matching	%Matching	PABAK
21	0	0	TRUE	FALSE	TRUE	FALSE	FALSE		Keel 2	2	60	23	37	0.616667	0.233333
22	0	0	TRUE	FALSE	TRUE	FALSE	FALSE
23	0	0	TRUE	FALSE	TRUE	FALSE	FALSE
24	0	0	TRUE	FALSE	TRUE	FALSE	FALSE		WAHR=TRUE
26	1	0	FALSE	FALSE	FALSE	FALSE	TRUE		FALSCH=FALSE
27	0	0	TRUE	FALSE	TRUE	FALSE	FALSE
28	0	0	TRUE	FALSE	TRUE	FALSE	FALSE
30	0	0	TRUE	FALSE	TRUE	FALSE	FALSE
31	0	0	TRUE	FALSE	TRUE	FALSE	FALSE
32	1	0	FALSE	FALSE	FALSE	FALSE	TRUE
36	0	1	FALSE	FALSE	FALSE	TRUE	FALSE
37	1	1	TRUE	TRUE	FALSE	FALSE	FALSE
38	1	0	FALSE	FALSE	FALSE	FALSE	TRUE
40	1	0	FALSE	FALSE	FALSE	FALSE	TRUE
41	1	0	FALSE	FALSE	FALSE	FALSE	TRUE
42	0	0	TRUE	FALSE	TRUE	FALSE	FALSE
43	1	0	FALSE	FALSE	FALSE	FALSE	TRUE
46	0	0	TRUE	FALSE	TRUE	FALSE	FALSE
48	1	1	TRUE	TRUE	FALSE	FALSE	FALSE
50	1	0	FALSE	FALSE	FALSE	FALSE	TRUE
51	0	0	TRUE	FALSE	TRUE	FALSE	FALSE
52	0	0	TRUE	FALSE	TRUE	FALSE	FALSE
53	1	1	TRUE	TRUE	FALSE	FALSE	FALSE
54	0	0	TRUE	FALSE	TRUE	FALSE	FALSE
55	1	0	FALSE	FALSE	FALSE	FALSE	TRUE
56	0	0	TRUE	FALSE	TRUE	FALSE	FALSE
58	1	1	TRUE	TRUE	FALSE	FALSE	FALSE
59	1	0	FALSE	FALSE	FALSE	FALSE	TRUE
60	1	1	TRUE	TRUE	FALSE	FALSE	FALSE
61	1	0	FALSE	FALSE	FALSE	FALSE	TRUE
63	1	0	FALSE	FALSE	FALSE	FALSE	TRUE
64	0	1	FALSE	FALSE	FALSE	TRUE	FALSE
65	0	0	TRUE	FALSE	TRUE	FALSE	FALSE
66	0	0	TRUE	FALSE	TRUE	FALSE	FALSE
67	1	0	FALSE	FALSE	FALSE	FALSE	TRUE
68	0	0	TRUE	FALSE	TRUE	FALSE	FALSE
69	1	0	FALSE	FALSE	FALSE	FALSE	TRUE
70	0	0	TRUE	FALSE	TRUE	FALSE	FALSE
72	0	0	TRUE	FALSE	TRUE	FALSE	FALSE
73	0	0	TRUE	FALSE	TRUE	FALSE	FALSE
74	1	1	TRUE	TRUE	FALSE	FALSE	FALSE
75	0	0	TRUE	FALSE	TRUE	FALSE	FALSE
77	0	0	TRUE	FALSE	TRUE	FALSE	FALSE
78	1	0	FALSE	FALSE	FALSE	FALSE	TRUE
79	1	0	FALSE	FALSE	FALSE	FALSE	TRUE
80	0	0	TRUE	FALSE	TRUE	FALSE	FALSE
			37	9	28	3	20
			Übereinstimmung	TP	TN	FP	FN

## Sheet: Opt2-3
Hen-Nr.	Assessor	Camera	Matching	TP	TN	FP	FN
1	1	0	FALSE	FALSE	FALSE	FALSE	TRUE						N	93
2	0	1	FALSE	FALSE	FALSE	TRUE	FALSE			damaged	intact					Sensitivity= TP/(TP+FN)
3	0	0	TRUE	FALSE	TRUE	FALSE	FALSE		positiv	15	8		sensitivity	0.340909		Specificity= TN/(TN+FP)
4	0	0	TRUE	FALSE	TRUE	FALSE	FALSE		negativ	29	41		specificity	0.836735		Accuracy= (TP+TN)/(FP+FN+TP+TN)
5	1	1	TRUE	TRUE	FALSE	FALSE	FALSE						accuracy	0.602151		Precision= TP/(FP+TP)
6	0	0	TRUE	FALSE	TRUE	FALSE	FALSE						precision	0.652174
7	1	0	FALSE	FALSE	FALSE	FALSE	TRUE			damaged	intact
8	1	0	FALSE	FALSE	FALSE	FALSE	TRUE		positiv	TP	FP		prevalence assessor	47.3118
9	1	0	FALSE	FALSE	FALSE	FALSE	TRUE		negativ	FN	TN		prevalence camera	24.7312
10	1	0	FALSE	FALSE	FALSE	FALSE	TRUE
11	0	0	TRUE	FALSE	TRUE	FALSE	FALSE
12	1	0	FALSE	FALSE	FALSE	FALSE	TRUE
13	0	1	FALSE	FALSE	FALSE	TRUE	FALSE
15	0	0	TRUE	FALSE	TRUE	FALSE	FALSE			Scale levels	Total	Non-conformity	Matching	%Matching	PABAK
16	0	0	TRUE	FALSE	TRUE	FALSE	FALSE		Keel 2	2	93	37	56	0.602151	0.204301
18	1	1	TRUE	TRUE	FALSE	FALSE	FALSE
19	1	0	FALSE	FALSE	FALSE	FALSE	TRUE
20	0	0	TRUE	FALSE	TRUE	FALSE	FALSE		WAHR=TRUE
21	0	0	TRUE	FALSE	TRUE	FALSE	FALSE		FALSCH=FALSE
22	0	1	FALSE	FALSE	FALSE	TRUE	FALSE
23	0	1	FALSE	FALSE	FALSE	TRUE	FALSE
24	1	0	FALSE	FALSE	FALSE	FALSE	TRUE
26	1	0	FALSE	FALSE	FALSE	FALSE	TRUE
27	0	0	TRUE	FALSE	TRUE	FALSE	FALSE
28	1	1	TRUE	TRUE	FALSE	FALSE	FALSE
29	0	0	TRUE	FALSE	TRUE	FALSE	FALSE
30	0	0	TRUE	FALSE	TRUE	FALSE	FALSE
31	1	0	FALSE	FALSE	FALSE	FALSE	TRUE
33	0	0	TRUE	FALSE	TRUE	FALSE	FALSE
34	0	0	TRUE	FALSE	TRUE	FALSE	FALSE
35	0	0	TRUE	FALSE	TRUE	FALSE	FALSE
36	0	1	FALSE	FALSE	FALSE	TRUE	FALSE
37	1	0	FALSE	FALSE	FALSE	FALSE	TRUE
38	0	0	TRUE	FALSE	TRUE	FALSE	FALSE
39	0	0	TRUE	FALSE	TRUE	FALSE	FALSE
40	1	1	TRUE	TRUE	FALSE	FALSE	FALSE
41	1	1	TRUE	TRUE	FALSE	FALSE	FALSE
42	0	0	TRUE	FALSE	TRUE	FALSE	FALSE
43	0	0	TRUE	FALSE	TRUE	FALSE	FALSE
45	1	0	FALSE	FALSE	FALSE	FALSE	TRUE
46	1	0	FALSE	FALSE	FALSE	FALSE	TRUE
47	1	0	FALSE	FALSE	FALSE	FALSE	TRUE
48	0	0	TRUE	FALSE	TRUE	FALSE	FALSE
49	1	0	FALSE	FALSE	FALSE	FALSE	TRUE
50	1	0	FALSE	FALSE	FALSE	FALSE	TRUE
51	0	0	TRUE	FALSE	TRUE	FALSE	FALSE
52	1	0	FALSE	FALSE	FALSE	FALSE	TRUE
53	1	0	FALSE	FALSE	FALSE	FALSE	TRUE
54	0	0	TRUE	FALSE	TRUE	FALSE	FALSE
55	0	0	TRUE	FALSE	TRUE	FALSE	FALSE
56	1	0	FALSE	FALSE	FALSE	FALSE	TRUE
57	0	0	TRUE	FALSE	TRUE	FALSE	FALSE
58	0	0	TRUE	FALSE	TRUE	FALSE	FALSE
60	0	0	TRUE	FALSE	TRUE	FALSE	FALSE
61	1	0	FALSE	FALSE	FALSE	FALSE	TRUE
62	0	1	FALSE	FALSE	FALSE	TRUE	FALSE
63	1	1	TRUE	TRUE	FALSE	FALSE	FALSE
64	0	0	TRUE	FALSE	TRUE	FALSE	FALSE
65	0	0	TRUE	FALSE	TRUE	FALSE	FALSE
66	1	0	FALSE	FALSE	FALSE	FALSE	TRUE
67	0	0	TRUE	FALSE	TRUE	FALSE	FALSE
68	0	0	TRUE	FALSE	TRUE	FALSE	FALSE
69	0	0	TRUE	FALSE	TRUE	FALSE	FALSE
70	1	1	TRUE	TRUE	FALSE	FALSE	FALSE
71	1	1	TRUE	TRUE	FALSE	FALSE	FALSE
72	1	0	FALSE	FALSE	FALSE	FALSE	TRUE
73	0	0	TRUE	FALSE	TRUE	FALSE	FALSE
74	0	0	TRUE	FALSE	TRUE	FALSE	FALSE
75	0	1	FALSE	FALSE	FALSE	TRUE	FALSE
77	1	0	FALSE	FALSE	FALSE	FALSE	TRUE
78	1	0	FALSE	FALSE	FALSE	FALSE	TRUE
79	0	0	TRUE	FALSE	TRUE	FALSE	FALSE
80	0	0	TRUE	FALSE	TRUE	FALSE	FALSE
81	1	0	FALSE	FALSE	FALSE	FALSE	TRUE
82	1	1	TRUE	TRUE	FALSE	FALSE	FALSE
83	0	0	TRUE	FALSE	TRUE	FALSE	FALSE
84	1	1	TRUE	TRUE	FALSE	FALSE	FALSE
85	1	1	TRUE	TRUE	FALSE	FALSE	FALSE
86	0	1	FALSE	FALSE	FALSE	TRUE	FALSE
87	1	1	TRUE	TRUE	FALSE	FALSE	FALSE
88	1	1	TRUE	TRUE	FALSE	FALSE	FALSE
89	0	0	TRUE	FALSE	TRUE	FALSE	FALSE
90	0	0	TRUE	FALSE	TRUE	FALSE	FALSE
91	1	0	FALSE	FALSE	FALSE	FALSE	TRUE
92	0	0	TRUE	FALSE	TRUE	FALSE	FALSE
93	1	0	FALSE	FALSE	FALSE	FALSE	TRUE
94	1	1	TRUE	TRUE	FALSE	FALSE	FALSE
95	1	0	FALSE	FALSE	FALSE	FALSE	TRUE
96	1	0	FALSE	FALSE	FALSE	FALSE	TRUE
97	0	0	TRUE	FALSE	TRUE	FALSE	FALSE
98	1	1	TRUE	TRUE	FALSE	FALSE	FALSE
99	0	0	TRUE	FALSE	TRUE	FALSE	FALSE
100	0	0	TRUE	FALSE	TRUE	FALSE	FALSE
			56	15	41	8	29
			Übereinstimmung	TP	TN	FP	FN

## Sheet: Opt2-4
Hen-Nr.	Assessor	Camera	Matching	TP	TN	FP	FN						N	79
2	0	0	TRUE	FALSE	TRUE	FALSE	FALSE			damaged	intact					Sensitivity= TP/(TP+FN)
4	0	1	FALSE	FALSE	FALSE	TRUE	FALSE		positiv	23	5		sensitivity	0.575		Specificity= TN/(TN+FP)
5	0	0	TRUE	FALSE	TRUE	FALSE	FALSE		negativ	17	34		specificity	0.871795		Accuracy= (TP+TN)/(FP+FN+TP+TN)
7	1	1	TRUE	TRUE	FALSE	FALSE	FALSE						accuracy	0.721519		Precision= TP/(FP+TP)
8	0	1	FALSE	FALSE	FALSE	TRUE	FALSE						precision	0.821429
9	1	0	FALSE	FALSE	FALSE	FALSE	TRUE			damaged	intact
10	1	1	TRUE	TRUE	FALSE	FALSE	FALSE		positiv	TP	FP		prevalence assessor	50.6329
11	1	0	FALSE	FALSE	FALSE	FALSE	TRUE		negativ	FN	TN		prevalence camera	35.443
12	1	1	TRUE	TRUE	FALSE	FALSE	FALSE
13	1	1	TRUE	TRUE	FALSE	FALSE	FALSE
14	1	0	FALSE	FALSE	FALSE	FALSE	TRUE
15	0	0	TRUE	FALSE	TRUE	FALSE	FALSE
16	1	0	FALSE	FALSE	FALSE	FALSE	TRUE			Scale levels	Total	Non-conformity	Matching	%Matching	PABAK
17	1	0	FALSE	FALSE	FALSE	FALSE	TRUE		Keel 2	2	79	22	57	0.721519	0.443038
18	1	0	FALSE	FALSE	FALSE	FALSE	TRUE
19	0	0	TRUE	FALSE	TRUE	FALSE	FALSE
20	0	0	TRUE	FALSE	TRUE	FALSE	FALSE
21	1	1	TRUE	TRUE	FALSE	FALSE	FALSE
22	1	0	FALSE	FALSE	FALSE	FALSE	TRUE
23	1	1	TRUE	TRUE	FALSE	FALSE	FALSE		WAHR= TRUE
24	1	1	TRUE	TRUE	FALSE	FALSE	FALSE		FALSCH=FALSE
29	1	0	FALSE	FALSE	FALSE	FALSE	TRUE
30	0	0	TRUE	FALSE	TRUE	FALSE	FALSE
31	1	1	TRUE	TRUE	FALSE	FALSE	FALSE
32	1	0	FALSE	FALSE	FALSE	FALSE	TRUE
34	0	0	TRUE	FALSE	TRUE	FALSE	FALSE
35	1	0	FALSE	FALSE	FALSE	FALSE	TRUE
36	1	0	FALSE	FALSE	FALSE	FALSE	TRUE
37	1	1	TRUE	TRUE	FALSE	FALSE	FALSE
38	1	1	TRUE	TRUE	FALSE	FALSE	FALSE
39	0	0	TRUE	FALSE	TRUE	FALSE	FALSE
40	1	1	TRUE	TRUE	FALSE	FALSE	FALSE
41	1	1	TRUE	TRUE	FALSE	FALSE	FALSE
42	1	1	TRUE	TRUE	FALSE	FALSE	FALSE
43	0	0	TRUE	FALSE	TRUE	FALSE	FALSE
44	0	1	FALSE	FALSE	FALSE	TRUE	FALSE
48	1	0	FALSE	FALSE	FALSE	FALSE	TRUE
49	1	0	FALSE	FALSE	FALSE	FALSE	TRUE
50	1	1	TRUE	TRUE	FALSE	FALSE	FALSE
51	1	1	TRUE	TRUE	FALSE	FALSE	FALSE
52	0	0	TRUE	FALSE	TRUE	FALSE	FALSE
54	1	1	TRUE	TRUE	FALSE	FALSE	FALSE
55	0	0	TRUE	FALSE	TRUE	FALSE	FALSE
56	0	0	TRUE	FALSE	TRUE	FALSE	FALSE
57	0	0	TRUE	FALSE	TRUE	FALSE	FALSE
58	0	0	TRUE	FALSE	TRUE	FALSE	FALSE
59	0	0	TRUE	FALSE	TRUE	FALSE	FALSE
61	0	0	TRUE	FALSE	TRUE	FALSE	FALSE
63	0	0	TRUE	FALSE	TRUE	FALSE	FALSE
64	1	0	FALSE	FALSE	FALSE	FALSE	TRUE
66	1	1	TRUE	TRUE	FALSE	FALSE	FALSE
67	1	1	TRUE	TRUE	FALSE	FALSE	FALSE
68	0	0	TRUE	FALSE	TRUE	FALSE	FALSE
69	0	1	FALSE	FALSE	FALSE	TRUE	FALSE
70	0	0	TRUE	FALSE	TRUE	FALSE	FALSE
71	1	0	FALSE	FALSE	FALSE	FALSE	TRUE
72	1	0	FALSE	FALSE	FALSE	FALSE	TRUE
73	0	1	FALSE	FALSE	FALSE	TRUE	FALSE
74	0	0	TRUE	FALSE	TRUE	FALSE	FALSE
76	1	1	TRUE	TRUE	FALSE	FALSE	FALSE
77	1	1	TRUE	TRUE	FALSE	FALSE	FALSE
78	1	1	TRUE	TRUE	FALSE	FALSE	FALSE
79	0	0	TRUE	FALSE	TRUE	FALSE	FALSE
80	0	0	TRUE	FALSE	TRUE	FALSE	FALSE
81	0	0	TRUE	FALSE	TRUE	FALSE	FALSE
82	0	0	TRUE	FALSE	TRUE	FALSE	FALSE
85	0	0	TRUE	FALSE	TRUE	FALSE	FALSE
88	1	1	TRUE	TRUE	FALSE	FALSE	FALSE
89	1	0	FALSE	FALSE	FALSE	FALSE	TRUE
90	0	0	TRUE	FALSE	TRUE	FALSE	FALSE
91	1	1	TRUE	TRUE	FALSE	FALSE	FALSE
92	0	0	TRUE	FALSE	TRUE	FALSE	FALSE
93	0	0	TRUE	FALSE	TRUE	FALSE	FALSE
94	0	0	TRUE	FALSE	TRUE	FALSE	FALSE
95	0	0	TRUE	FALSE	TRUE	FALSE	FALSE
96	0	0	TRUE	FALSE	TRUE	FALSE	FALSE
97	0	0	TRUE	FALSE	TRUE	FALSE	FALSE
98	0	0	TRUE	FALSE	TRUE	FALSE	FALSE
99	0	0	TRUE	FALSE	TRUE	FALSE	FALSE
			57	23	34	5	17
			Übereinstimmung	TP	TN	FP	FN

## Sheet: Opt2-5
Same assessment as in Opt2-4 for the assessor but with new algorithm for the camera. Only performance data are availible for the camera. For more detailed data please request: schulte-landwehr@clkgmbh.de
0=intact			Camera\Assessor	0	1
1=damaged			0	30	2
			1	9	38
Camera scoring			Camera\Assessor	0	1
intact	damaged		0	0.77	0.05
616	382		1	0.23	0.95
0.62	38.3%
			Performance
			sensitivity	0.95
			specificity	0.77
			accuracy	0.86
			precision	0.81
				3.39
